# Supplementary material for: ﻿Incongruent molecular and morphological variation in the crab spider Synemaglobosum (Araneae, Thomisidae) in Europe
Source: Zookeys. 2021 Dec 17;1078:107–34. doi: 10.3897/zookeys.1078.64116 (PMC8709837; doi:10.3897/zookeys.1078.64116)
Supplement: Supplementary material 1 — Coordinates of the collected specimens [file zookeys-1078-107-s001.xlsx]

## Sheet: Tabelle1
Country	Sex	Species	Locality	Sector	Lat	Lon	Alt	date	collector	institution code	Idenification number fom Natural History Museum Bern	m
Portugal	f	Synema globosum	QUINTA DE SÃO PEDRO		38.6432	-9.19443	92	NA	A. Hundertmark leg.	NMBE	NH42_P
Portugal	f	Synema globosum	QUINTA DE SÃO PEDRO		38.6432	-9.19443	92	NA	A. Hundertmark leg.	NMBE	NH40_P
Portugal	f	Synema globosum	QUINTA DE SÃO PEDRO		38.6432	-9.19443	92	NA	A. Hundertmark leg.	NMBE	NH39_P
Portugal	f	Synema globosum	QUINTA DE SÃO PEDRO		38.6432	-9.19443	92	NA	A. Hundertmark leg.	NMBE	NH38_P
Portugal	f	Synema globosum	QUINTA DE SÃO PEDRO		38.6432	-9.19443	92	NA	A. Hundertmark leg.	NMBE	NH35_P
Portugal	m	Synema globosum	QUINTA DE SÃO PEDRO		38.6432	-9.19443	92	NA	A. Hundertmark leg.	NMBE	NH26_P
Italy	m	Synema globosum	Monteriggioni	Badesse	43.3851	11.2653	200	31 May 2013	L. Lasut, M. Richard, Chr. Kropf leg.	NMBE	AR9978
Italy	f	Synema globosum	Siena	Badesse	43.3808	11.2815	260	01 Jun. 2013	L. Lasut, M. Richard, Chr. Kropf leg.	NMBE	AR9971
Turkey	f	Synema globosum	Kıyıkışlacık		37.2861	27.5789	88	16 May 2011	M. Elverici leg.	NMBE	AR9895
Turkey	f	Synema globosum	Kıyıkışlacık		37.2861	27.5789	88	16 May 2011	M. Elverici leg.	NMBE	AR9894
Turkey	f	Synema globosum	Kıyıkışlacık		37.2861	27.5789	88	28 May 2010	M. Elverici leg.	NMBE	AR9892
Turkey	m	Synema globosum	Kıyıkışlacık		37.2861	27.5789	88	28 May 2010	M. Elverici leg.	NMBE	AR9891
Italy	m	Synema globosum	Siena	Vignalia	43.3668	11.3078	320	31 May 2013	L. Lasut, M. Richard, Chr. Kropf leg.	NMBE	AR9851
Italy	m	Synema globosum	Siena	Vignalia	43.3668	11.3078	320	31 May 2013	L. Lasut, M. Richard, Chr. Kropf leg.	NMBE	AR9850
Italy	m	Synema globosum	Siena	Vignalia	43.3668	11.3078	320	31 May 2013	L. Lasut, M. Richard, Chr. Kropf leg.	NMBE	AR9848
Italy	m	Synema globosum	Siena	Vignalia	43.3668	11.3078	320	31 May 2013	L. Lasut, M. Richard, Chr. Kropf leg.	NMBE	AR9847
Italy	m	Synema globosum	Siena	Vignalia	43.3668	11.3078	320	31 May 2013	L. Lasut, M. Richard, Chr. Kropf leg.	NMBE	AR9847
Italy	f	Synema globosum	Siena	Vignalia	43.3668	11.3078	320	31 May 2013	L. Lasut, M. Richard, Chr. Kropf leg.	NMBE	AR9845
Italy	f	Synema globosum	Siena	Vignalia	43.3668	11.3078	320	31 May 2013	L. Lasut, M. Richard, Chr. Kropf leg.	NMBE	AR9844
Italy	f	Synema globosum	Siena	Vignalia	43.3668	11.3078	320	31 May 2013	L. Lasut, M. Richard, Chr. Kropf leg.	NMBE	AR9843
Italy	f	Synema globosum	Siena	Vignalia	43.3668	11.3078	320	31 May 2013	L. Lasut, M. Richard, Chr. Kropf leg.	NMBE	AR9840
Italy	f	Synema globosum	Siena	Vignalia	43.3668	11.3078	320	31 May 2013	L. Lasut, M. Richard, Chr. Kropf leg.	NMBE	AR9841
Italy	f	Synema globosum	Siena	Vignalia	43.3668	11.3078	320	31 May 2013	L. Lasut, M. Richard, Chr. Kropf leg.	NMBE	AR9842
Czech Republic	f	Synema globosum	Brno-Řečkovice	Masaryk University	49.1989	16.6061	239	19 Jun. 2013	L. Sestenka leg.	NMBE	AR9580
Greece	f	Synema globosum	Marathonas	Marathonas	38.1453	23.9816	35	30 Apr. 2013	L. Lasut, L. Straub, Chr. Kropf leg.	NMBE	AR9462
Greece	m	Synema globosum	Marathonas	Marathonas	38.1453	23.9816	35	30 Apr. 2013	L. Lasut, L. Straub, Chr. Kropf leg.	NMBE	AR9460
Greece	m	Synema globosum	Marathonas	Marathonas	38.1453	23.9816	35	30 Apr. 2013	L. Lasut, L. Straub, Chr. Kropf leg.	NMBE	AR9459
Greece	m	Synema globosum	Marathonas	Marathonas	38.1453	23.9816	35	30 Apr. 2013	L. Lasut, L. Straub, Chr. Kropf leg.	NMBE	AR9458
Italy	f	Synema globosum	Massa- Carrara	Barbarasco	44.235	9.95404	106	03 Jun. 2013	L. Lasut, L. Straub, Chr. Kropf leg.	NMBE	AR9379
Italy	f	Synema globosum	Siena	Vignalia	43.3686	11.3122	541	01 Jun. 2013	L. Lasut, L. Straub, Chr. Kropf leg.	NMBE	AR9374
Italy	f	Synema globosum	Siena	Vignalia	43.3686	11.3122	541	01 Jun. 2013	L. Lasut, L. Straub, Chr. Kropf leg.	NMBE	AR9373
Italy	f	Synema globosum	Siena	Vignalia	43.3668	11.3078	541	31 May 2013	L. Lasut, L. Straub, Chr. Kropf leg.	NMBE	AR9370
Greece	f	Synema globosum	Messini	Kalamata	36.9809	22.1613	116	28 Apr. 2013	L. Lasut, L. Straub, Chr. Kropf leg.	NMBE	AR9252
Greece	f	Synema globosum	Messini	Kalamata	36.9809	22.1613	116	28 Apr. 2013	L. Lasut, L. Straub, Chr. Kropf leg.	NMBE	AR9251
Czech Republic	m	Synema globosum	Brno-Starý	Lískovec	49.1632	16.5716	240	08 Jun. 2013	L. Sestenka leg.	NMBE	AR9220
Czech Republic	m	Synema globosum	Brno-Starý	Lískovec	49.1632	16.5716	240	08 Jun. 2013	L. Sestenka leg.	NMBE	AR9219
Czech Republic	f	Synema globosum	Brno-Starý	Lískovec	49.1632	16.5716	240	08 Jun. 2013	L. Sestenka leg.	NMBE	AR9218
Greece	f	Synema globosum	Marathonas	Oropos	38.1639	23.9024	274	01 May 2013	L. Lasut, L. Straub leg.	NMBE	AR9166
Greece	m	Synema globosum	Marathonas	Oropos	38.1639	23.9024	274	01 May 2013	L. Lasut, L. Straub leg.	NMBE	AR9163
Greece	m	Synema globosum	Marathonas	Oropos	38.1639	23.9024	274	01 May 2013	L. Lasut, L. Straub leg.	NMBE	AR9162
Greece	m	Synema globosum	Marathonas	Oropos	38.1639	23.9024	274	01 May 2013	L. Lasut, L. Straub leg.	NMBE	AR9161
Greece	m	Synema globosum	Marathonas	Oropos	38.1639	23.9024	274	01 May 2013	L. Lasut, L. Straub leg.	NMBE	AR9160
Greece	m	Synema globosum	Marathonas	Oropos	38.1639	23.9024	274	01 May 2013	L. Lasut, L. Straub leg.	NMBE	AR9159
Greece	m	Synema globosum	Marathonas	Oropos	38.1639	23.9024	274	01 May 2013	L. Lasut, L. Straub leg.	NMBE	AR9158
Greece	f	Synema globosum	Marathonas	Oropos	38.1639	23.9024	274	01 May 2013	L. Lasut, L. Straub leg.	NMBE	AR9154
Greece	f	Synema globosum	Marathonas	Oropos	38.1639	23.9024	274	01 May 2013	L. Lasut, L. Straub leg.	NMBE	AR9153
Greece	f	Synema globosum	Marathonas	Oropos	38.1639	23.9024	274	01 May 2013	L. Lasut, L. Straub leg.	NMBE	AR9152
Greece	f	Synema globosum	Marathonas	Oropos	38.1639	23.9024	274	01 May 2013	L. Lasut, L. Straub leg.	NMBE	AR9151
Greece	f	Synema globosum	Marathonas	Oropos	38.1639	23.9024	274	01 May 2013	L. Lasut, L. Straub leg.	NMBE	AR9147
Greece	f	Synema globosum	Marathonas	Oropos	38.1639	23.9024	274	01 May 2013	L. Lasut, L. Straub leg.	NMBE	AR9146
Macedonia	f	Synema globosum	Probishtip	Probishtip	42.0252	22.1646	762	18 Jun. 2010	M. Komnenov leg.	NMBE	AR11083
Greece	f	Synema globosum	Prespes		40.8457	21.1649	1056	26 Jun. 2014	L. Lasut, L. Straub leg.	NMBE	AR10787
Greece	m	Synema globosum	Prespes		40.7786	21.0279	935	27 Jun. 2014	L. Lasut, L. Straub leg.	NMBE	AR10769
Greece	f	Synema globosum	Prespes		40.8394	21.1582	1032	27 Jun. 2014	L. Lasut, L. Straub leg.	NMBE	AR10755
Greece	m	Synema globosum	West Macedonia		39.9429	21.1255	711	03 Jul. 2014	L. Lasut, L. Straub leg.	NMBE	AR10743
Greece	m	Synema globosum	Prespes		40.0238	21.26	1022	30 Jun. 2014	L. Lasut, L. Straub leg.	NMBE	AR10729
Greece	f	Synema globosum	Prespes		40.0238	21.26	1022	30 Jun. 2014	L. Lasut, L. Straub leg.	NMBE	AR10728
Greece	m	Synema globosum	West Macedonia		40.8022	21.1308	950	25 Jun. 2014	L. Lasut, L. Straub leg.	NMBE	AR10676
Greece	f	Synema globosum	West Macedonia		40.0383	21.2887	688	30 Jun. 2014	L. Lasut, L. Straub leg.	NMBE	AR10649
Greece	f	Synema globosum	West Macedonia		40.0383	21.2887	688	30 Jun. 2014	L. Lasut, L. Straub leg.	NMBE	AR10648
France	m	Synema globosum	Savoie	Chamousset	45.5585	6.20846	298	05 Jul. 2013	A. Miquet leg.	NMBE	AR10121
France	m	Synema globosum	Savoie	Ste Hélène du Lac	45.4838	6.07557	258	23 Jun. 2013	A. Miquet leg.	NMBE	AR10120
France	j	Synema globosum	Savoie	Ste Hélène du Lac	45.4838	6.07557	258	23 Jun. 2013	A. Miquet leg.	NMBE	AR10119
France	f	Synema globosum	Savoie	La Thuile	45.5381	6.05673	850	16 Jun. 2013	A. Miquet leg.	NMBE	AR10118
France	f	Synema globosum	Savoie	La Thuile	45.5381	6.05673	850	16 Jun. 2013	A. Miquet leg.	NMBE	AR10117
