# Supplementary material for: ﻿Incongruent molecular and morphological variation in the crab spider Synemaglobosum (Araneae, Thomisidae) in Europe
Source: Zookeys. 2021 Dec 17;1078:107–34. doi: 10.3897/zookeys.1078.64116 (PMC8709837; doi:10.3897/zookeys.1078.64116)
Supplement: Supplementary material 2 — Genbank and Bold numbers of the Synemaglobosum specimens that were obtained from these databases [file zookeys-1078-107-s002.xlsx]

## Sheet: Tabelle1
Family	Genus	Species	BOLD ID	GenBank	Sample place	Gene
Thomisidae	Synema	globosum	FBARB322-11	KX536837	Germany, Saxony-Anhalt	CO1
Thomisidae	Synema	globosum	FBARB321-11	KX537166	Germany, Saxony-Anhalt	CO1
Thomisidae	Synema	globosum	GBBSP001-15	KY268498	Austria, St. Valentin	CO1
Thomisidae	Synema	globosum	GBBSP740-15	KY269495	Austria, St. Valentin	CO1
Thomisidae	Synema	globosum	SPIEU1197-11	-	Bulgaria, Plovdiv	CO1
Thomisidae	Synema	globosum	SPSLO438-13	KX039385	Switzerland, Glarnus Alps	CO1
Thomisidae	Synema	globosum	UGEAA028-16	-	Switzerland, Geneva	CO1
Thomisidae	Xysticus	lanio	FBARB414-11	KX537318	Germany, Saxony-Anhalt	CO1
Thomisidae	Synema	parvulum	ARONW505-14	KP655186	Canada, Ontario	CO1
Thomisidae	Diaea	dorsata	FBARB082-11	JN299231	Germany, Bavaria	CO1
Thomisidae	Diaea	dorsata	GBBSP1857-15	KY269587	Germany, Mecklenburg-Vorpommern	CO1
Thomisidae	Misumena	vatia	FBARB287-11	KX537341	Germany, Saxony-Anhalt	CO1
Thomisidae	Cymbacha	aff., ocellata		KP056138.1	Australia, Sydney	CO1
Philodoromidae	Philodromus	aureolus	FBARB399-11	KX537143	Germany, Brandenburg	CO1
Sparassidae	Micrommata	virescens	GBBSP1763-15	KY270258	Germany, Lower Saxony	CO1
Thomisidae	Cymbacha	aff., ocellata	-	KP055923.1	Australia, Canberra	ITS2
Thomisidae	Cymbacha	aff., ocellata	-	KP055958.1	Australia, Sydney	ITS2
