# Supplementary material for: ﻿Incongruent molecular and morphological variation in the crab spider Synemaglobosum (Araneae, Thomisidae) in Europe
Source: Zookeys. 2021 Dec 17;1078:107–34. doi: 10.3897/zookeys.1078.64116 (PMC8709837; doi:10.3897/zookeys.1078.64116)
Supplement: Supplementary material 6 — Morphomatrix of the examined Synemaglobosum individuals [file zookeys-1078-107-s006.xlsx]

## Sheet: Mophology Synglob_Mastersheet
Morphology Matrix, only the Individuals with Barcode were examided N=64, Juvenile N=3 and damages N=1 were excluded	Clade corresponding to the CO1 phylogeny		Sex	co+E:Mntinuity of the black pattern on the dorsal side of opisthosoma in females, (ND=male, Not detectable)	Red, yellow or white colouration of the female opisthosoma	variation of the white stripe on the ventral side of opisthosoma (only measured by "well nurished or full" females) (ND=male, Not detectable)	number of teeth on the prolateral and retrolateral claw of leg I	number of spines on metatarsus I	colouration pattern of male femora III. % part of white beginnig at base of F3,0-1 (ND=Female, Not detectable)	colouration pattern of male femora III. % part of white beginnig at base of F3 0-1, (ND=Female, Not detectable)	colouration pattern of male femora IV. % part of white beginnig at base of F4 0-1, (ND=Female, Not detectable)	cymbium of male palps, size and overall shape of the retrolateral tibial apophysis (RTA), (ND=Female, Not detectable)	cymbium of male palps, size and overall shape of the retrolateral tibial apophysis (RTA), (ND=Female, Not detectable)	vulva hood extend over entrance, (ND=male, Not detectable)	Size in mm (measured with the implemented softeware in Keyence)	Excluded:
#	Clade	Inventory Number		Black pattern dorsal contnous	colour ophistosoma (if clear)	% white start form the epicastric furrow to the base of the spinnerets			%			Double peak on tibial apophysis	cymbium elongated		Size in mm
1	1	AR9146	female	no	white/yellow	1/3 white	8	4	ND	ND	ND	ND	ND	No	6.5
2	1	AR9147	female	no	light red	2/3 white	8	3	ND	ND	ND	ND	ND	no	5.11
3	1	AR9151	female	no	red	1/4 white	NA	2	ND	ND	ND	ND	ND	Yes	6.24
4	1	AR9152	female	no	white/yellow	1/3 white	NA	NA	ND	ND	ND	ND	ND	No but close	5.64
5	1	AR9153	female	no	white/yellow	NA	9	4	ND	ND	ND	ND	ND	no	4.73
6	1	AR9154	female	no	red	NA	NA	NA	ND	ND	ND	ND	ND	no	5.08
13	1	AR9166	female	no	white/yellow	2/3 white	10	4	ND	ND	ND	ND	ND	yes	6.32
14	3	AR9218	female	yes	white/yellow	NA	NA	NA	ND	ND	ND	ND	ND	No	4.09
17	3	AR9251	female	yes	white/yellow	1/4 white	NA	NA	ND	ND	ND	ND	ND	No but close	5.73
18	3	AR9252	female	yes	white/yellow	0 white	NA	NA	ND	ND	ND	ND	ND	Yes	5.83
20	2	AR9373	female	no	white/yellow	1/4 white	NA	NA	ND	ND	ND	ND	ND	No	5.82
26	1	AR9462	female		NA	1/4 white	NA	NA	ND	ND	ND	ND	ND	No	6.91
27	3	AR9580	female	yes	white/yellow	NA	10	3	ND	ND	ND	ND	ND	No but close	4.14
28	2	AR9840	female	yes	yellow	1/6 white	11	4	ND	ND	ND	ND	ND	No but close	6.6
29	2	AR9841	female	?	yellow	NA	10	4	ND	ND	ND	ND	ND	No	4.65
30	2	AR9842	female	yes	red	1/4 white	9	4	ND	ND	ND	ND	ND	No but close	5.18
31	2	AR9843	female	yes	red	1/6 white	9	3	ND	ND	ND	ND	ND	Yes	4.89
32	3	AR9844	female	yes	yellow	1/6 white	9	4	ND	ND	ND	ND	ND	no	4.62
33	2	AR9845	female	no	yellow	1/6 white	8	3	ND	ND	ND	ND	ND	no	5.82
40	1	AR9892	female	no	red	1/4 white	9	4	ND	ND	ND	ND	ND	no	5.72
41	1	AR9894	female	no	red	NA	10	4	ND	ND	ND	ND	ND	no	5.53
42	1	AR9895	female	no	red	NA	9	2	ND	ND	ND	ND	ND	No but close	7.83
44	3	AR10117	female	yes	red	1/5 white	NA	NA	ND	ND	ND	ND	ND	No	5.17
45	3	AR10118	female	yes	red	NA	NA	NA	ND	ND	ND	ND	ND	No but close	4.07
48	1	AR10648	female	yes	white/yellow	1/5 white	9	3	ND	ND	ND	ND	ND	no	6.26
49	3	AR10649	female	yes	red	1/4 white	11	4	ND	ND	ND	ND	ND	no	5.9
51	1	AR10728	female	yes	white/yellow	1/6 white	9	4	ND	ND	ND	ND	ND	no	5.76
52	1	AR10755	female	yes	red	1/5 white	NA	NA	ND	ND	ND	ND	ND	No but close	6.08
53	1	AR10787	female		red	1/6 white	8	4	ND	ND	ND	ND	ND	yes	6.38
54	3	AR11083	female	yes	red	1/5 white	9	4	ND	ND	ND	ND	ND	no	5.15
59	2	NH35	female	?	red	NA	NA	NA	ND	ND	ND	ND	ND	NA	NA	No: but damaged
60	2	NH38	female	yes	white	NA	NA	NA	ND	ND	ND	ND	ND	no	NA
61	2	NH39	female	yes	redish	NA	NA	NA	ND	ND	ND	ND	ND	no	NA
62	2	NH40	female	no	white	NA	NA	NA	ND	ND	ND	ND	ND	NA	NA
63	2	NH42	female	NA	NA	NA	NA	NA	ND	ND	ND	ND	ND	NA	NA	Yes: Damaged
19	2	AR9370	juvenile	NA	NA	NA	NA	NA	NA	NA	NA	NA	NA	NA	3.48	Yes: juvenile
64	3	AR10119	juvenile	NA	NA	NA	NA	NA	NA	NA	NA	NA	NA	NA	NA	Yes: Juvenile
65	2	AR9978	juvenile	NA	NA	NA	NA	NA	NA	NA	NA	NA	NA	NA	NA	Yes: Juvenile
7	1	AR9158	male	ND	white	ND	NA	NA	0.5	NA	0.5	yes	No	ND	3.9
8	1	AR9159	male	ND	white	ND	7	4	0.25	NA	0.25	no	No	ND	4.14
9	1	AR9160	male	ND	white	ND	7	3	0	0	0.3	no	No	ND	3.61
10	1	AR9161	male	ND	white	ND	8	4	0.3	0.3	0.25	no	No	ND	4.44
11	1	AR9162	male	ND	white	ND	7	2	NA	NA	0.25	no	No	ND	3.94
12	1	AR9163	male	ND	white	ND	NA	NA	NA		NA	no	No	ND	4.36
15	3	AR9219	male	ND	white	ND	NA	NA	NA	NA	0.3	no	yes	ND	4.03
16	3	AR9220	male	ND	white	ND	NA	NA	NA		NA	no	yes	ND	3.52
21	2	AR9374	male	ND	white	ND	NA	NA	0.3	0.3	0.3	no	yes	ND	2.94
22	3	AR9379	male	ND	white	ND	NA	NA	NA	NA	0.5	no	No	ND	3.33
23	1	AR9458	male	ND	white	ND	8	3	0.3	0.3	0.3	no	No	ND	4.07
24	1	AR9459	male	ND	white	ND	NA	NA	0	0	0.5	no	No	ND	4.15
25	1	AR9460	male	ND	white	ND	8	3	0	0	0.25	no	No	ND	4.05
34	2	AR9846	male	ND	white	ND	NA	NA	0.3	0.3	NA	no	No	ND	4.01
35	2	AR9847	male	ND	white	ND	NA	NA	0.75	0.75	0.75	no	yes	ND	4.11
36	2	AR9848	male	ND	white	ND	NA	NA	0.25	0.25	0.3	yes	yes	ND	4.28
37	2	AR9850	male	ND	white	ND	NA	NA	0	0.5	0.5	no	yes	ND	3.69
38	2	AR9851	male	ND	white	ND	NA	NA	0.25	0.25	0.3	no	yes	ND	3.94
39	1	AR9891	male	ND	white	ND	5	3	0	0	0	yes	yes	ND	4.56
43	3	AR9971	male	ND	white	ND	NA	NA	0	0	0.3	no	yes	ND	3.73
46	3	AR10120	male	ND	white	ND	NA	NA	NA	NA	NA	No	No	ND	3.06
47	3	AR10121	male	ND	white	ND	NA	NA	NA	NA	NA	no	yes	ND	6.87
50	3	AR10676	male	ND	white	ND	5	4	0	0	0.25	no	No	ND	3.33
55	3	AR10729	male	ND	white	ND	6	3	0.3	0.3	0.3	no	No	ND	4.21
56	3	AR10743	male	ND	white	ND	NA	NA	0.25	0.25	0.25	no	No	ND	3.72
57	3	AR10769	male	ND	white	ND	6	3	NA	NA	0.3	no	No	ND	3.36
58	2	NH26	male	ND	white	ND	NA	NA	0.5	0.5	0.5	no	No	ND	NA

## Sheet: Raw Body size
1	Paralleldistanzen messen(von letzter Linie)	AR10117	Distanz 1..1 [mm]	5.17	f
1	Paralleldistanzen messen(von letzter Linie)	AR10118	Distanz 1..1 [mm]	4.07	f
1	Paralleldistanzen messen(von letzter Linie)	AR10187	Distanz 1..1 [mm]	6.61	f
1	Paralleldistanzen messen(von letzter Linie)	AR10648	Distanz 1..1 [mm]	6.26	f
1	Paralleldistanzen messen(von letzter Linie)	AR10649	Distanz 1..1 [mm]	5.9	f
1	Paralleldistanzen messen(von letzter Linie)	AR10728	Distanz 1..1 [mm]	5.76	f
1	Paralleldistanzen messen(von letzter Linie)	AR10755	Distanz 1..1 [mm]	6.08	f
1	Paralleldistanzen messen(von letzter Linie)	AR10787	Distanz 1..2 [mm]	6.38	f
1	Paralleldistanzen messen(von letzter Linie)	AR11083	Distanz 1..1 [mm]	5.15	f
1	Paralleldistanzen messen(von letzter Linie)	AR9146	Distanz 1..1 [mm]	6.5	f
1	Paralleldistanzen messen(von letzter Linie)	AR9147	Distanz 1..1 [mm]	5.11	f
1	Paralleldistanzen messen(von letzter Linie)	AR9151	Distanz 1..1 [mm]	6.24	f
1	Paralleldistanzen messen(von letzter Linie)	AR9152	Distanz 1..1 [mm]	5.64	f
1	Paralleldistanzen messen(von letzter Linie)	AR9153	Distanz 1..1 [mm]	4.73	f
1	Paralleldistanzen messen(von letzter Linie)	AR9154	Distanz 1..1 [mm]	5.08	f
1	Paralleldistanzen messen(von letzter Linie)	AR9166	Distanz 1..1 [mm]	6.32	f
1	Paralleldistanzen messen(von letzter Linie)	AR9218	Distanz 1..1 [mm]	4.09	f
1	Paralleldistanzen messen(von letzter Linie)	AR9251	Distanz 1..1 [mm]	5.73	f
1	Paralleldistanzen messen(von letzter Linie)	AR9252	Distanz 1..1 [mm]	5.83	f
1	Paralleldistanzen messen(von letzter Linie)	AR9370	Distanz 1..1 [mm]	3.48	f
1	Paralleldistanzen messen(von letzter Linie)	AR9373	Distanz 1..1 [mm]	5.82	f
1	Paralleldistanzen messen(von letzter Linie)	AR9378	Distanz 1..1 [mm]	3.61	f
1	Paralleldistanzen messen(von letzter Linie)	AR9462	Distanz 1..1 [mm]	6.91	f
1	Paralleldistanzen messen(von letzter Linie)	AR9580	Distanz 1..1 [mm]	4.14	f
1	Paralleldistanzen messen(von letzter Linie)	AR9840	Distanz 1..1 [mm]	6.6	f
1	Paralleldistanzen messen(von letzter Linie)	AR9841	Distanz 1..1 [mm]	4.65	f
1	Paralleldistanzen messen(von letzter Linie)	AR9842	Distanz 1..1 [mm]	5.18	f
1	Paralleldistanzen messen(von letzter Linie)	AR9843	Distanz 1..1 [mm]	4.89	f
1	Paralleldistanzen messen(von letzter Linie)	AR9844	Distanz 1..1 [mm]	4.62	f
1	Paralleldistanzen messen(von letzter Linie)	AR9845	Distanz 1..1 [mm]	5.82	f
1	Paralleldistanzen messen(von letzter Linie)	AR9892	Distanz 1..1 [mm]	5.72	f
1	Paralleldistanzen messen(von letzter Linie)	AR9893	Distanz 1..1 [mm]	6.91	f
1	Paralleldistanzen messen(von letzter Linie)	AR9894	Distanz 1..1 [mm]	5.53	f
1	Paralleldistanzen messen(von letzter Linie)	AR9895	Distanz 1..1 [mm]	7.83	f	noch grösser
1	Paralleldistanzen messen(von letzter Linie)	NH01	Distanz 1..1 [mm]	5.47	f
1	Paralleldistanzen messen(von letzter Linie)	NH02	Distanz 1..1 [mm]	5.05	f
1	Paralleldistanzen messen(von letzter Linie)	AR10729	Distanz 1..1 [mm]	4.21	m
1	Paralleldistanzen messen(von letzter Linie)	AR9850	Distanz 1..1 [mm]	3.69	m
1	Paralleldistanzen messen(von letzter Linie)	AR10115	Distanz 1..1 [mm]	3.75	m
1	Paralleldistanzen messen(von letzter Linie)	AR10120	Distanz 1..1 [mm]	3.06	m
1	Paralleldistanzen messen(von letzter Linie)	AR10121	Distanz 1..1 [mm]	6.87	m	Beschädigt, petiolus gebrochen
1	Paralleldistanzen messen(von letzter Linie)	AR10676	Distanz 1..1 [mm]	3.33	m
1	Paralleldistanzen messen(von letzter Linie)	AR10743	Distanz 1..1 [mm]	3.72	m
1	Paralleldistanzen messen(von letzter Linie)	AR10767	Distanz 1..1 [mm]	3.62	m
1	Paralleldistanzen messen(von letzter Linie)	AR10768	Distanz 1..1 [mm]	4.08	m
1	Paralleldistanzen messen(von letzter Linie)	AR10769	Distanz 1..1 [mm]	3.36	m
1	Paralleldistanzen messen(von letzter Linie)	AR9158	Distanz 1..1 [mm]	3.9	m
1	Paralleldistanzen messen(von letzter Linie)	AR9159	Distanz 1..1 [mm]	4.14	m
1	Paralleldistanzen messen(von letzter Linie)	AR9160	Distanz 1..1 [mm]	3.61	m
1	Paralleldistanzen messen(von letzter Linie)	AR9161	Distanz 1..1 [mm]	4.44	m
1	Paralleldistanzen messen(von letzter Linie)	AR9162	Distanz 1..1 [mm]	3.94	m
1	Paralleldistanzen messen(von letzter Linie)	AR9163	Distanz 1..1 [mm]	4.36	m
1	Paralleldistanzen messen(von letzter Linie)	AR9219	Distanz 1..1 [mm]	4.03	m
1	Paralleldistanzen messen(von letzter Linie)	AR9220	Distanz 1..1 [mm]	3.52	m
1	Paralleldistanzen messen(von letzter Linie)	AR9374	Distanz 1..1 [mm]	2.94	m
1	Paralleldistanzen messen(von letzter Linie)	AR9379	Distanz 1..1 [mm]	3.33	m
1	Paralleldistanzen messen(von letzter Linie)	AR9458	Distanz 1..1 [mm]	4.07	m
1	Paralleldistanzen messen(von letzter Linie)	AR9459	Distanz 1..1 [mm]	4.15	m
1	Paralleldistanzen messen(von letzter Linie)	AR9460	Distanz 1..1 [mm]	4.05	m
1	Paralleldistanzen messen(von letzter Linie)	AR9846	Distanz 1..1 [mm]	4.01	m	Beschädigt, petiolus gebrochen
1	Paralleldistanzen messen(von letzter Linie)	AR9847	Distanz 1..1 [mm]	4.11	m
1	Paralleldistanzen messen(von letzter Linie)	AR9848	Distanz 1..1 [mm]	4.28	m
1	Paralleldistanzen messen(von letzter Linie)	AR9849	Distanz 1..1 [mm]	4.33	m
1	Paralleldistanzen messen(von letzter Linie)	AR9851	Distanz 1..1 [mm]	3.94	m
1	Paralleldistanzen messen(von letzter Linie)	AR9891	Distanz 1..1 [mm]	4.56	m	noch grösser
1	Paralleldistanzen messen(von letzter Linie)	AR9971	Distanz 1..1 [mm]	3.73	m
Zähler	Typ	Beschriftung	Resultat-Parameter/Einheiten	Gesamtlänge
